# Supplementary material for: Exovesicular-Shh confers Imatinib resistance by upregulating Bcl2 expression in chronic myeloid leukemia with variant chromosomes
Source: Cell Death Dis. 2021 Mar 11;12(3):259. doi: 10.1038/s41419-021-03542-w (PMC7952724; doi:10.1038/s41419-021-03542-w)
Supplement: Supplementary file 2 — Supplementary Tables [file 41419_2021_3542_MOESM2_ESM.xlsx]

## Sheet: Export Summary
	This document was exported from Numbers. Each table was converted to an Excel worksheet. All other objects on each Numbers sheet were placed on separate worksheets. Please be aware that formula calculations may differ in Excel.
	Numbers Sheet Name	Numbers Table Name	Excel Worksheet Name
	CML patient data
		Table 1	CML patient data
	Supplementary Table 1
		Table 1	Supplementary Table 1
	Supplemenatry Table 2 - Table 2
		Table 1	Supplemenatry Table 2 - Table 2
	Supplementary Table 3
		Table 1	Supplementary Table 3
	Supplementary Table 4
		Table 1	Supplementary Table 4

## Sheet: Supplementary Table 1
Supplementary Table 1: CML Patients Clinical details
Reference number	Age	Gender	Reports	History	Remarks (Dr. Hamza)	Stage	Sample collection date	TKI Treatment at the time of sample collection	% Peripheral blood / Bone marrow Blasts	Cytogenetics	CD34 cells by IPT(Flow cytometry)	Remarks
CML 1	31 Year(s) 10 Month(s)	MALE	Hypercellular marrow biopsy shows an overwhelming myeloid proliferation and remains morphologically compatible with Chronic Myeloproliferative Neoplasm in chronic phase.	-	Diagnosed in July 2018. On Imatinib 400mg OD Last PCR report (October 2018)	Chronic Phase	04th July 2018	Not on TKI	BM -- 6% PB -- 4%	only t(9,22)	NA
CML 3	35 Year(s) 8 Month(s)	MALE	The overall findings are suggestive of Myeloproliferative Neoplasm- CML in chronic phase.	Complaint of low grade fever, loss of weight and loss of appetite. On examination hepatosplenomegaly (+). On CBC Hb11.9; TLC: 29.4; Plt 496; myelocytes and metamyelocytes present in peripheral blood. Bone marrow examination to confirm the diagnosis. ?Chronic Myeloid Leukemia.	Diagnosed : August 2018 imatinib 400mg OD RT PCR in January	Chronic Phase	21st Aug 2018	Not on TKI	BM -- 2% PB -- 2%	only t(9,22)	NA
CML8	38 Year(s) 7 Month(s)	MALE	Myeloproliferative Neoplasm- Chronic Myeloid Leukemia- chronic phase.	Case of 38 years male on routine health checkup found to have hyperleukocytosis. On evaluation found to have splenomegaly. No lymphadenopathy. ? CML.	diagnosed in January 2019 started on imatinib	Chronic Phase	3rd Jan 2019	Not on TKI	BM -- 3% PB -- 3%	only t(9,22)	NA
CML4	63 Year(s)	FEMALE	Acute Leukemia, CML in blast crisis.	Presented with exertional fatigability and breathlessness since 1 week. On examination- hepatosplenomegaly (+). CBC: Hyperleucocytosis (TC 390) and anemia (6.1gm %). ?Chronic Myeloid Leukemia to r/o Acute Leukemia.	diagnosis : August 2018 CML in myeloid blasts crisis Did not take treatment	Blast Crisis	27th Aug 2018	Not on TKI when marrow collected. Was in CP and had stopped therapy.	BM -- 66% PB -- 41%	normal karyotype (maybe missed) FISH was 9:22 positive	8.5%
CML11	33.3Y	Female	Hypocellular marrow showing all hemopoietic elements and no conspicuous increase in blasts.	Case of CML-CP in December 2018, on Imatinib 400mg OD, not on regular treatment. Now presented with cytopenia. No lymphadenopathy, no hepatosplenomegaly. Now bone marrow to look for status. CML? blast phase.	Diagnosed with CML CP in December 2018 ( outside)on irregular imatinib. presented with cytopenia in April. continued on imatinib	Chronic Phase	13th Apr 2019	On imatinib 2 weeks prior to sample collection	BM -- 2% PB -- 0%	only t(9,22)	NA	Bone-marrow cells not used. Very less cells. Plasma analysed. Very High level of Shh Non-exosomal/Free form.
CML5	33 Year(s) 9 Month(s)	MALE	Hypercellular marrow with essential trilineage hematopoiesis and no conspicuous increase in blasts	Diagnosed case of CML with blast crisis in May 2018. Received induction chemotherapy followed by Dasatinib + Cytarabine. Now came with complaints of fatigability. On CBC found to have thrombocytopenia. Bone marrow examination to look for disease status.	was diagnosed elsewhere in May 2018 CML with myeloid blast crisis. Recieved Induction(3+7) followed by Dasatinib + Cytarabine In remission in october. Not willing for transplant Continued on Dasatinib Lost to follow up.	Blast Crisis/Accelerated Phase /relapse	25th Octo 2018	On Dasatinib	Report NA	Isochromosome 17q	NA
CML7	55 Year(s)	MALE	Myeloproliferative disorder- CML in chronic phase.	Evaluated for abdominal pain, weakness, abdominal fullness for 15 days. Found to have hyperleucocytosis with thrombocytosis. Hepatosplenomegaly (+), no lymphadenopathy. ?Myeloproliferative Neoplasm.	diagnosed in December 2018 CML CP. on imatinib 400mg OD no further follow up	Chronic Phase	12th Dec 2018	Not on TKI	BM -- 6% PB -- 2%	Three way variant translocation t(3,9,22)	NA
CML9	66 Year(s)	MALE	Myeloproliferative Neoplasm- Chronic Myeloid Leukemia in chronic phase.	Evaluated for Retinopathy. Peripheral blood examination suggested hyperleucocytosis with myelocytes and metamyelocytes. No lymphadenopathy, no hepatomegaly. Spleen just palpable. ? CML.	Diagnosed in January 2019 CML CP. started on imatinib no further follow up	CP, extra copy of X-chromosome suggestive of CML in accelerated phase	23rd Jan 2019	Not on TKI	BM -- 2% PB -- 0%	t(9,22) plus an additional X chromosome	NA
CML10	48 Year(s) 4 Month(s)	MALE	Myeloproliferative Neoplasm-Chronic Myeloid Leukemia in chronic phase.	Presented with fever, fatigue, decreased appetite since 20 days. On evaluation found to have splenomegaly. No lymphadenopathy. Now bone marrow to rule out CML. ? CML with blast crisis.	diagnosed in February 2019 CML CP. On imatinib RT PCR in june	Chronic Phase	19th Feb 2019	Not on TKI	BM -- 2% PB -- 1%	Three way variant translocation t(9,17,22)	NA
CML12	29Y	Female	Biopsy: PBS morphologically suggestive of Acute Leukemia in a known case of CML-CP Suggest Bone marrow examination and immunophenotyping by flowcytometry for precise categorization and confirmation of the same	Case of CML-CP. Diagnosed in September 2018. On Imatinib. Now presented with history of weakness and intermittent epistaxis. On evaluation –no lymphadenopathy, splenomegaly+. CML-Blast crisis	initial diagnosis in September 2018 : CML CP started on imatinib. Progressed to blast crisis in May 2019. Treated with induction chemotherapy but no response. Died in July 2019.	Blast Crisis, Succumbed	21st May 2019	On Imatinib	BM -- 67% PB -- 44%	Isochromosome 17q der(22)	NA
CML13	25 Year(s) 9 Month(s)	MALE	Biopsy: Hypocellular marrow with diminished trilineage hemopoiesis and no definite increase in blasts.	Case of CML, myeloid blast crisis. S/P inductions chemotherapy. Day +16 marrow to look for remissions.	Diagnosed with CML blast crisis in June 2019 (outside) Undergoing treatment at present.	Blast Crisis	17th June 2019	On Dasatinib	Report NA	only t(9,22)	NA	Not included in the study. Technical issues in sample processing.
CML 2	59 Year(s) 6 Month(s)	MALE	Moderately cellular bone marrow biopsy shows distinct adipocytic aggregates along with myeloid preponderance and sufficient megakaryocytes. Kindly correlate clinically. Suggested hematological follow up. The case may be re-evaluated at a later date to evaluate marrow cellularity.	Presented with chest pain- 1 month back. Was evaluated as part of routine work up. CBC- leucocytosis with neutrophilic predominance. As he was asymptomatic- he was asked to follow-up. He continuous to have leucocytosis on repeat CBC. BCR ABL- Positive. ?CML.	Initial diagnosis : July 2018 on imatinib 400mg November : achieved deep molecular response	Chronic Phase	12th July 2018	Not on TKI	BM -- 2% PB -- 0%	only t(9,22)	NA	Not included in the study. Technical issues in sample processing.

## Sheet: Supplemenatry Table 2 - Table 2
Supplementary Table 2. The selected samples for the analysis from the series GSE13204
Platform	Accession	Title	Source name	Sample type	Leukemia class
GPL570	GSM331377	MILES stage 1 data N1_1741	Leukemia patient sample	bone marrow	CML
GPL570	GSM331378	MILES stage 1 data N1_1742	Leukemia patient sample	bone marrow	CML
GPL570	GSM331379	MILES stage 1 data N1_1743	Leukemia patient sample	bone marrow	CML
GPL570	GSM331380	MILES stage 1 data N1_1744	Leukemia patient sample	bone marrow	CML
GPL570	GSM331381	MILES stage 1 data N1_1745	Leukemia patient sample	bone marrow	CML
GPL570	GSM331382	MILES stage 1 data N1_1746	Leukemia patient sample	bone marrow	CML
GPL570	GSM331383	MILES stage 1 data N1_1747	Leukemia patient sample	bone marrow	CML
GPL570	GSM331384	MILES stage 1 data N1_1748	Leukemia patient sample	bone marrow	CML
GPL570	GSM331385	MILES stage 1 data N1_1749	Leukemia patient sample	bone marrow	CML
GPL570	GSM331386	MILES stage 1 data N1_1750	Leukemia patient sample	bone marrow	CML
GPL570	GSM331387	MILES stage 1 data N1_1751	Leukemia patient sample	bone marrow	CML
GPL570	GSM331388	MILES stage 1 data N1_1752	Leukemia patient sample	bone marrow	CML
GPL570	GSM331389	MILES stage 1 data N1_1753	Leukemia patient sample	bone marrow	CML
GPL570	GSM331390	MILES stage 1 data N1_1754	Leukemia patient sample	bone marrow	CML
GPL570	GSM331391	MILES stage 1 data N1_1755	Leukemia patient sample	bone marrow	CML
GPL570	GSM331393	MILES stage 1 data N1_1757	Leukemia patient sample	bone marrow	CML
GPL570	GSM331395	MILES stage 1 data N1_1759	Leukemia patient sample	bone marrow	CML
GPL570	GSM331396	MILES stage 1 data N1_1760	Leukemia patient sample	bone marrow	CML
GPL570	GSM331397	MILES stage 1 data N1_1761	Leukemia patient sample	bone marrow	CML
GPL570	GSM331399	MILES stage 1 data N1_1763	Leukemia patient sample	bone marrow	CML
GPL570	GSM331400	MILES stage 1 data N1_1764	Leukemia patient sample	bone marrow	CML
GPL570	GSM331401	MILES stage 1 data N1_1765	Leukemia patient sample	bone marrow	CML
GPL570	GSM331402	MILES stage 1 data N1_1766	Leukemia patient sample	bone marrow	CML
GPL570	GSM331403	MILES stage 1 data N1_1767	Leukemia patient sample	bone marrow	CML
GPL570	GSM331404	MILES stage 1 data N1_1768	Leukemia patient sample	bone marrow	CML
GPL570	GSM331405	MILES stage 1 data N1_1769	Leukemia patient sample	bone marrow	CML
GPL570	GSM331406	MILES stage 1 data N1_1770	Leukemia patient sample	bone marrow	CML
GPL570	GSM331407	MILES stage 1 data N1_1771	Leukemia patient sample	bone marrow	CML
GPL570	GSM331408	MILES stage 1 data N1_1772	Leukemia patient sample	bone marrow	CML
GPL570	GSM331409	MILES stage 1 data N1_1773	Leukemia patient sample	bone marrow	CML
GPL570	GSM331410	MILES stage 1 data N1_1774	Leukemia patient sample	bone marrow	CML
GPL570	GSM331411	MILES stage 1 data N1_1775	Leukemia patient sample	bone marrow	CML
GPL570	GSM331412	MILES stage 1 data N1_1776	Leukemia patient sample	bone marrow	CML
GPL570	GSM331413	MILES stage 1 data N1_1777	Leukemia patient sample	bone marrow	CML
GPL570	GSM331414	MILES stage 1 data N1_1778	Leukemia patient sample	bone marrow	CML
GPL570	GSM331416	MILES stage 1 data N1_1780	Leukemia patient sample	bone marrow	CML
GPL570	GSM331417	MILES stage 1 data N1_1781	Leukemia patient sample	bone marrow	CML
GPL570	GSM331418	MILES stage 1 data N1_1782	Leukemia patient sample	bone marrow	CML
GPL570	GSM331419	MILES stage 1 data N1_1783	Leukemia patient sample	bone marrow	CML
GPL570	GSM331420	MILES stage 1 data N1_1784	Leukemia patient sample	bone marrow	CML
GPL570	GSM331421	MILES stage 1 data N1_1785	Leukemia patient sample	bone marrow	CML
GPL570	GSM331422	MILES stage 1 data N1_1786	Leukemia patient sample	bone marrow	CML
GPL570	GSM331424	MILES stage 1 data N1_1788	Leukemia patient sample	bone marrow	CML
GPL570	GSM331425	MILES stage 1 data N1_1789	Leukemia patient sample	bone marrow	CML
GPL570	GSM331426	MILES stage 1 data N1_1790	Leukemia patient sample	bone marrow	CML
GPL570	GSM331427	MILES stage 1 data N1_1791	Leukemia patient sample	bone marrow	CML
GPL570	GSM331428	MILES stage 1 data N1_1792	Leukemia patient sample	bone marrow	CML
GPL570	GSM331429	MILES stage 1 data N1_1793	Leukemia patient sample	bone marrow	CML
GPL570	GSM331430	MILES stage 1 data N1_1794	Leukemia patient sample	bone marrow	CML
GPL570	GSM331431	MILES stage 1 data N1_1795	Leukemia patient sample	bone marrow	CML
GPL570	GSM331432	MILES stage 1 data N1_1796	Leukemia patient sample	bone marrow	CML
GPL570	GSM331434	MILES stage 1 data N1_1798	Leukemia patient sample	bone marrow	CML
GPL570	GSM331436	MILES stage 1 data N1_1800	Leukemia patient sample	bone marrow	CML
GPL570	GSM331438	MILES stage 1 data N1_1802	Leukemia patient sample	bone marrow	CML
GPL570	GSM331439	MILES stage 1 data N1_1803	Leukemia patient sample	bone marrow	CML
GPL570	GSM331440	MILES stage 1 data N1_1804	Leukemia patient sample	bone marrow	CML
GPL570	GSM331441	MILES stage 1 data N1_1805	Leukemia patient sample	bone marrow	CML
GPL570	GSM331442	MILES stage 1 data N1_1806	Leukemia patient sample	bone marrow	CML
GPL570	GSM331443	MILES stage 1 data N1_1807	Leukemia patient sample	bone marrow	CML
GPL570	GSM331444	MILES stage 1 data N1_1808	Leukemia patient sample	bone marrow	CML
GPL570	GSM331445	MILES stage 1 data N1_1809	Leukemia patient sample	bone marrow	CML
GPL570	GSM331446	MILES stage 1 data N1_1810	Leukemia patient sample	bone marrow	CML
GPL570	GSM331447	MILES stage 1 data N1_1811	Leukemia patient sample	bone marrow	CML
GPL570	GSM331448	MILES stage 1 data N1_1812	Leukemia patient sample	bone marrow	CML
GPL570	GSM331450	MILES stage 1 data N1_1814	Leukemia patient sample	bone marrow	CML
GPL570	GSM331452	MILES stage 1 data N1_1816	Leukemia patient sample	bone marrow	CML
GPL570	GSM331638	MILES stage 1 data N1_2002	Leukemia patient sample	bone marrow	Non-leukemia and healthy bone marrow
GPL570	GSM331660	MILES stage 1 data N1_2024	Leukemia patient sample	bone marrow	Non-leukemia and healthy bone marrow
GPL570	GSM331661	MILES stage 1 data N1_2025	Leukemia patient sample	bone marrow	Non-leukemia and healthy bone marrow
GPL570	GSM331662	MILES stage 1 data N1_2026	Leukemia patient sample	bone marrow	Non-leukemia and healthy bone marrow
GPL570	GSM331663	MILES stage 1 data N1_2027	Leukemia patient sample	bone marrow	Non-leukemia and healthy bone marrow
GPL570	GSM331664	MILES stage 1 data N1_2028	Leukemia patient sample	bone marrow	Non-leukemia and healthy bone marrow
GPL570	GSM331665	MILES stage 1 data N1_2029	Leukemia patient sample	bone marrow	Non-leukemia and healthy bone marrow
GPL570	GSM331666	MILES stage 1 data N1_2030	Leukemia patient sample	bone marrow	Non-leukemia and healthy bone marrow
GPL570	GSM331668	MILES stage 1 data N1_2032	Leukemia patient sample	bone marrow	Non-leukemia and healthy bone marrow
GPL570	GSM331669	MILES stage 1 data N1_2033	Leukemia patient sample	bone marrow	Non-leukemia and healthy bone marrow
GPL570	GSM331670	MILES stage 1 data N1_2034	Leukemia patient sample	bone marrow	Non-leukemia and healthy bone marrow
GPL570	GSM331671	MILES stage 1 data N1_2035	Leukemia patient sample	bone marrow	Non-leukemia and healthy bone marrow
GPL570	GSM331672	MILES stage 1 data N1_2036	Leukemia patient sample	bone marrow	Non-leukemia and healthy bone marrow
GPL570	GSM331673	MILES stage 1 data N1_2037	Leukemia patient sample	bone marrow	Non-leukemia and healthy bone marrow
GPL570	GSM331674	MILES stage 1 data N1_2038	Leukemia patient sample	bone marrow	Non-leukemia and healthy bone marrow
GPL570	GSM331675	MILES stage 1 data N1_2039	Leukemia patient sample	bone marrow	Non-leukemia and healthy bone marrow
GPL570	GSM331676	MILES stage 1 data N1_2040	Leukemia patient sample	bone marrow	Non-leukemia and healthy bone marrow
GPL570	GSM331677	MILES stage 1 data N1_2041	Leukemia patient sample	bone marrow	Non-leukemia and healthy bone marrow
GPL570	GSM331678	MILES stage 1 data N1_2042	Leukemia patient sample	bone marrow	Non-leukemia and healthy bone marrow
GPL570	GSM331679	MILES stage 1 data N1_2043	Leukemia patient sample	bone marrow	Non-leukemia and healthy bone marrow
GPL570	GSM331680	MILES stage 1 data N1_2044	Leukemia patient sample	bone marrow	Non-leukemia and healthy bone marrow
GPL570	GSM331681	MILES stage 1 data N1_2045	Leukemia patient sample	bone marrow	Non-leukemia and healthy bone marrow
GPL570	GSM331682	MILES stage 1 data N1_2046	Leukemia patient sample	bone marrow	Non-leukemia and healthy bone marrow
GPL570	GSM331683	MILES stage 1 data N1_2047	Leukemia patient sample	bone marrow	Non-leukemia and healthy bone marrow
GPL570	GSM331684	MILES stage 1 data N1_2048	Leukemia patient sample	bone marrow	Non-leukemia and healthy bone marrow
GPL570	GSM331685	MILES stage 1 data N1_2049	Leukemia patient sample	bone marrow	Non-leukemia and healthy bone marrow
GPL570	GSM331686	MILES stage 1 data N1_2050	Leukemia patient sample	bone marrow	Non-leukemia and healthy bone marrow
GPL570	GSM331687	MILES stage 1 data N1_2051	Leukemia patient sample	bone marrow	Non-leukemia and healthy bone marrow
GPL570	GSM331688	MILES stage 1 data N1_2052	Leukemia patient sample	bone marrow	Non-leukemia and healthy bone marrow
GPL570	GSM331689	MILES stage 1 data N1_2053	Leukemia patient sample	bone marrow	Non-leukemia and healthy bone marrow
GPL570	GSM331690	MILES stage 1 data N1_2054	Leukemia patient sample	bone marrow	Non-leukemia and healthy bone marrow
GPL570	GSM331691	MILES stage 1 data N1_2055	Leukemia patient sample	bone marrow	Non-leukemia and healthy bone marrow
GPL570	GSM331692	MILES stage 1 data N1_2056	Leukemia patient sample	bone marrow	Non-leukemia and healthy bone marrow
GPL570	GSM331693	MILES stage 1 data N1_2057	Leukemia patient sample	bone marrow	Non-leukemia and healthy bone marrow
GPL570	GSM331694	MILES stage 1 data N1_2058	Leukemia patient sample	bone marrow	Non-leukemia and healthy bone marrow
GPL570	GSM331695	MILES stage 1 data N1_2059	Leukemia patient sample	bone marrow	Non-leukemia and healthy bone marrow
GPL570	GSM331696	MILES stage 1 data N1_2060	Leukemia patient sample	bone marrow	Non-leukemia and healthy bone marrow
GPL570	GSM331697	MILES stage 1 data N1_2061	Leukemia patient sample	bone marrow	Non-leukemia and healthy bone marrow
GPL570	GSM331698	MILES stage 1 data N1_2062	Leukemia patient sample	bone marrow	Non-leukemia and healthy bone marrow
GPL570	GSM331699	MILES stage 1 data N1_2063	Leukemia patient sample	bone marrow	Non-leukemia and healthy bone marrow
GPL570	GSM331700	MILES stage 1 data N1_2064	Leukemia patient sample	bone marrow	Non-leukemia and healthy bone marrow
GPL570	GSM331701	MILES stage 1 data N1_2065	Leukemia patient sample	bone marrow	Non-leukemia and healthy bone marrow
GPL570	GSM331702	MILES stage 1 data N1_2066	Leukemia patient sample	bone marrow	Non-leukemia and healthy bone marrow
GPL570	GSM331703	MILES stage 1 data N1_2067	Leukemia patient sample	bone marrow	Non-leukemia and healthy bone marrow
GPL570	GSM331704	MILES stage 1 data N1_2068	Leukemia patient sample	bone marrow	Non-leukemia and healthy bone marrow
GPL570	GSM331705	MILES stage 1 data N1_2069	Leukemia patient sample	bone marrow	Non-leukemia and healthy bone marrow
GPL570	GSM331706	MILES stage 1 data N1_2070	Leukemia patient sample	bone marrow	Non-leukemia and healthy bone marrow
GPL570	GSM331707	MILES stage 1 data N1_2071	Leukemia patient sample	bone marrow	Non-leukemia and healthy bone marrow
GPL570	GSM331708	MILES stage 1 data N1_2072	Leukemia patient sample	bone marrow	Non-leukemia and healthy bone marrow
GPL570	GSM331709	MILES stage 1 data N1_2073	Leukemia patient sample	bone marrow	Non-leukemia and healthy bone marrow
GPL570	GSM331710	MILES stage 1 data N1_2074	Leukemia patient sample	bone marrow	Non-leukemia and healthy bone marrow
GPL570	GSM331711	MILES stage 1 data N1_2075	Leukemia patient sample	bone marrow	Non-leukemia and healthy bone marrow
GPL570	GSM331712	MILES stage 1 data N1_2076	Leukemia patient sample	bone marrow	Non-leukemia and healthy bone marrow
GPL570	GSM331713	MILES stage 1 data N1_2077	Leukemia patient sample	bone marrow	Non-leukemia and healthy bone marrow
GPL570	GSM331714	MILES stage 1 data N1_2078	Leukemia patient sample	bone marrow	Non-leukemia and healthy bone marrow
GPL570	GSM331715	MILES stage 1 data N1_2079	Leukemia patient sample	bone marrow	Non-leukemia and healthy bone marrow
GPL570	GSM331716	MILES stage 1 data N1_2080	Leukemia patient sample	bone marrow	Non-leukemia and healthy bone marrow
GPL570	GSM331717	MILES stage 1 data N1_2081	Leukemia patient sample	bone marrow	Non-leukemia and healthy bone marrow
GPL570	GSM331718	MILES stage 1 data N1_2082	Leukemia patient sample	bone marrow	Non-leukemia and healthy bone marrow
GPL570	GSM331719	MILES stage 1 data N1_2083	Leukemia patient sample	bone marrow	Non-leukemia and healthy bone marrow
GPL570	GSM331720	MILES stage 1 data N1_2084	Leukemia patient sample	bone marrow	Non-leukemia and healthy bone marrow
GPL570	GSM331721	MILES stage 1 data N1_2085	Leukemia patient sample	bone marrow	Non-leukemia and healthy bone marrow
GPL570	GSM331722	MILES stage 1 data N1_2086	Leukemia patient sample	bone marrow	Non-leukemia and healthy bone marrow
GPL570	GSM331723	MILES stage 1 data N1_2087	Leukemia patient sample	bone marrow	Non-leukemia and healthy bone marrow
GPL570	GSM331724	MILES stage 1 data N1_2088	Leukemia patient sample	bone marrow	Non-leukemia and healthy bone marrow
GPL570	GSM331725	MILES stage 1 data N1_2089	Leukemia patient sample	bone marrow	Non-leukemia and healthy bone marrow
GPL570	GSM331726	MILES stage 1 data N1_2090	Leukemia patient sample	bone marrow	Non-leukemia and healthy bone marrow
GPL570	GSM331727	MILES stage 1 data N1_2091	Leukemia patient sample	bone marrow	Non-leukemia and healthy bone marrow
GPL570	GSM331728	MILES stage 1 data N1_2092	Leukemia patient sample	bone marrow	Non-leukemia and healthy bone marrow
GPL570	GSM331729	MILES stage 1 data N1_2093	Leukemia patient sample	bone marrow	Non-leukemia and healthy bone marrow
GPL570	GSM331730	MILES stage 1 data N1_2094	Leukemia patient sample	bone marrow	Non-leukemia and healthy bone marrow
GPL570	GSM331731	MILES stage 1 data N1_2095	Leukemia patient sample	bone marrow	Non-leukemia and healthy bone marrow
GPL570	GSM331732	MILES stage 1 data N1_2096	Leukemia patient sample	bone marrow	Non-leukemia and healthy bone marrow

## Sheet: Supplementary Table 3
Supplementary, Table 3. The selected samples for the analysis from the series GSE4170
GEO accession	source	Sample	type	blast count	Center code	imatinib analysis
GSM95132	AP-019	AP-019	accelerated phase	10	1	0
GSM95133	AP-920039	AP-920039	accelerated phase	10	1	0
GSM95131	AP-018	AP-018	accelerated phase	13	1	0
GSM95134	AP-920050	AP-920050	accelerated phase	13	1	0
GSM95162	BC-036	BC-036	accelerated phase	16	4	0
GSM95123	AP-005	AP-005	accelerated phase	20	1	0
GSM95167	CP-001	CP-001	chronic	1	1	0
GSM95168	CP-017	CP-017	chronic	1	1	0
GSM95169	CP-082	CP-082	chronic	1	1	0
GSM95170	CP-053	CP-053	chronic	1	1	0
GSM95171	CP-023	CP-023	chronic	1	1	0
GSM95172	CP-024	CP-024	chronic	1	1	0
GSM95173	CP-025	CP-025	chronic	1	1	0
GSM95174	CP-030	CP-030	chronic	1	1	0
GSM95175	CP-037	CP-037	chronic	1	1	0
GSM95176	CP-019	CP-019	chronic	1	1	0
GSM95177	CP-020	CP-020	chronic	1	1	0
GSM95178	CP-021	CP-021	chronic	1	1	0
GSM95179	CP-022	CP-022	chronic	1	1	0
GSM95180	CP-090	CP-090	chronic	1	1	0
GSM95181	CP-092	CP-092	chronic	1	1	0
GSM95182	CP-042	CP-042	chronic	1	1	0
GSM95183	CP-043	CP-043	chronic	1	1	0
GSM95184	CP-066	CP-066	chronic	1	1	0
GSM95185	CP-067	CP-067	chronic	1	1	0
GSM95186	CP-068	CP-068	chronic	1	1	0
GSM95187	CP-069	CP-069	chronic	1	1	0
GSM95188	CP-084	CP-084	chronic	1	1	0
GSM95189	CP-085	CP-085	chronic	1	1	0
GSM95205	CP-124	CP-124	chronic	1	1	0
GSM95206	CP-131	CP-131	chronic	1	1	0
GSM95207	CP-140	CP-140	chronic	1	1	0
GSM95208	CP-141	CP-141	chronic	1	1	0
GSM95209	CP-144	CP-144	chronic	1	1	0
GSM95210	CP-146	CP-146	chronic	1	1	0
GSM95211	CP-147	CP-147	chronic	1	1	0
GSM95212	CP-148	CP-148	chronic	1	1	0
GSM95213	CP-149	CP-149	chronic	1	1	0
GSM95214	CP-150	CP-150	chronic	1	1	0
GSM95215	CP-179	CP-179	chronic	1	2	0
GSM95216	CP-187	CP-187	chronic	1	2	0
GSM95217	CP-190	CP-190	chronic	1	2	0
GSM95218	CP-191	CP-191	chronic	1	2	0
GSM95219	CP-194	CP-194	chronic	1	2	0
GSM95220	CP-197	CP-197	chronic	1	2	0
GSM95221	CP-198	CP-198	chronic	1	2	0
GSM95222	CP-200	CP-200	chronic	1	2	0
GSM95223	CP-204	CP-204	chronic	1	2	0
GSM95161	BC-033	BC-033	blast crisis	30	4	0
GSM95151	BC-037	BC-037	blast crisis	37	3	0
GSM95144	BC-920058	BC-920058	blast crisis	50	2	0
GSM95192	BC-048	BC-048	blast crisis	50	2	0
GSM95165	BC-027	BC-027	blast crisis	51	1	0
GSM95146	BC-920063	BC-920063	blast crisis	60	2	0
GSM95166	BC-029	BC-029	blast crisis	61	4	0
GSM95149	BC-920084	BC-920084	blast crisis	65	1	0
GSM95153	BC-039	BC-039	blast crisis	65	3	0
GSM95191	BC-047	BC-047	blast crisis	70	2	0
GSM95152	BC-038	BC-038	blast crisis	71	3	0
GSM95195	BC-920091	BC-920091	blast crisis	71	2	0
GSM95136	BC-920013	BC-920013	blast crisis	80	2	0
GSM95138	BC-920018	BC-920018	blast crisis	80	2	0
GSM95139	BC-920022	BC-920022	blast crisis	80	2	0
GSM95193	BC-920001	BC-920001	blast crisis	80	2	0
GSM95141	BC-920026	BC-920026	blast crisis	85	2	0
GSM95143	BC-920053	BC-920053	blast crisis	88	6	0
GSM95140	BC-920025	BC-920025	blast crisis	90	2	0
GSM95145	BC-920062	BC-920062	blast crisis	90	2	0
GSM95142	BC-920049	BC-920049	blast crisis	92	6	0
GSM95160	BC-031	BC-031	blast crisis	92	4	0
GSM95155	BC-042	BC-042	blast crisis	95	1	0
GSM95156	BC-043	BC-043	blast crisis	95	1	0
GSM95158	BC-046	BC-046	blast crisis	95	1	0
GSM95147	BC-920064	BC-920064	blast crisis	96	2	0
GSM95137	BC-920016	BC-920016	blast crisis	98	2	0

## Sheet: Supplementary Table 4
	Supplementary Table 4: RT-Primer Sequences
	Name of gene	Sequence (5’ to 3’)
	Shh Forward	GAAAGCAGAGAACTCGGTGG
	Shh Reverse	GGA AAG TGA GGA AGT CGC TG
	Gli1Forward	TCTGCCCCCATTGCCCACTTG
	Gli1 Reverse	TACATAGCCCCCAGCCCATACCTC
	CD117 Forward	CGTGGGCGACGAGATTAGG
	Cd117 Reverse	CTTCTTTCCCATACAAGGAGCG
	CD34 Forward	CTACAACACCTAGTACCCTTGGA
	CD34 Reverse	GGTGAACACTGTGCTGATTACA
	CD90 Forward	ATCGCTCTCCTGCTAACAGTC
	CD90 Reverse	CTCGTACTGGATGGGTGAACT
	CD38 Forward	CAA CTC TGT CTT GGC GTC AGT
	CD38 Reverse	CCC ATA CAC TTT GGC AGT CTA CA
	CD73 Forward	CCAGTACCAGGGCACTATCTG
	CD73 Reverse	TGGCTCGATCAGTCCTTCCA
	CyclinD1 Forward	GCTGCGAAGTGGAAACCATC
	CyclinD1 Reverse	CCTCCTTCTGCACACATTTGAA
	LDHA Forward	ATGGCAACTCTAAAGGATCAGC
	LDHA Reverse	CCAACCCCAACAACTGTAATCT
	ABCB1 Forward	GGGAGCTTAACACCCGACTTA
	ABCB1 Reverse	GCCAAAATCACAAGGGTTAGCTT
	ABCD1 Forward	CGTCAACAGTGCCATCCGTTA
	ABCD1 Reverse	ACCCGGTAGTAGGTCTGCTG
	BAX Forward	CCCGAGAGGTCTTTTTCCGAG
	BAX Reverse	CCAGCCCATGATGGTTCTGAT
	BCL2 Forward	GGTGGGGTCATGTGTGTGG
	BCl2Reverse	CGGTTCAGGTACTCAGTCATCC
	P27 Forward	AAC GTG CGA GTG TCT AAC GG
	P27 Reverse	CCC TCT AGG GGT TTG TGA TTC T
	GAPDH Forward	ACCCACTCCTCCACCTTTG
	GAPDH Reverse	CTCTTGTGCTCTTGCTGGG
